# Supplementary material for: Plasma metabolomics profiles in rats with acute traumatic brain injury
Source: PLoS One. 2017 Aug 3;12(8):e0182025. doi: 10.1371/journal.pone.0182025 (PMC5542452; doi:10.1371/journal.pone.0182025)
Supplement: S1 Table — (XLSX) [file pone.0182025.s001.xlsx]

## Sheet: daycvss1（qq）
name	TBI1	TBI2	TBI3	TBI4	TBI5	TBI6	TBI7	TBI8	TBI9	TBI10	TBI11	TBI12	TBI13	TBI14	TBI15	SHAM1	SHAM2	SHAM3	SHAM4	SHAM5	SHAM6	SHAM7	SHAM8	SHAM9	SHAM10	SHAM11	SHAM12	SHAM13	SHAM14
class	1	1	1	1	1	1	1	1	1	1	1	1	1	1	1	2	2	2	2	2	2	2	2	2	2	2	2	2	2
pyruvic acid	0.0510726	0.0734566	0.105304	0.111421	0.0801092	0.0786937	0.0929718	0.0896978	0.0948016	0.0837167	0.0966335	0.113856	0.0546985	0.0712851	0.0751749	0.0724447	0.06542	0.0842143	0.0675902	0.0530642	0.0647983	0.0448736	0.0380148	0.0550618	0.0661886	0.0756241	0.0817336	0.0787914	0.0643794
lactic acid	4.61196	4.2055	5.13112	5.56356	5.37553	3.89502	4.86625	5.31385	4.00142	5.65876	4.68848	6.84942	4.23875	6.28968	4.3838	4.45803	4.2432	4.18692	4.63426	3.94014	4.74602	4.24151	3.624	4.02624	4.26298	4.70319	4.82937	4.78221	4.26347
alanine	0.390823	0.437695	0.389413	0.480804	0.56431	0.390913	0.295051	0.433942	0.357126	0.393093	0.443513	0.529767	0.328895	0.542364	0.192083	0.420851	0.563821	0.433207	0.4674	0.463005	0.538633	0.513562	0.342914	0.462911	0.490219	0.414197	0.501148	0.542793	0.557437
glycine	0.294689	0.363918	0.240123	0.300339	0.240209	0.229694	0.242168	0.263614	0.310166	0.251396	0.302049	0.274792	0.270011	1.41928	0.136187	0.244441	0.236147	0.255592	0.311447	0.238619	0.300074	0.238991	0.183938	0.257658	0.231646	0.235454	0.24382	0.25411	0.235163
methylmalonic acid	0.0530792	0.0591741	0.0587024	0.0490656	0.0569094	0.0515706	0.0857729	0.0657892	0.0834599	0.0621287	0.0563122	0.064675	0.0479297	0.0504146	0.0674954	0.0515454	0.0543027	0.0531054	0.0555057	0.0659735	0.0518887	0.0613491	0.0561374	0.0776649	0.0481196	0.0511238	0.064026	0.049641	0.0642952
N-acetylglycine	0.0883812	0.081992	0.0749808	0.0563519	0.068933	0.0618181	0.0859782	0.0838035	0.0903287	0.0845918	0.0802382	0.0640129	0.0843314	0.081295	0.0717682	0.0683258	0.0643946	0.0744805	0.0848403	0.0749432	0.0876103	0.0769679	0.0720313	0.064194	0.0737623	0.0911541	0.0796485	0.0688915	0.0718317
β-hydroxybutyrate	0.197448	0.202888	0.202377	0.0639224	0.078149	0.0713313	0.358289	0.227442	0.704769	0.0750366	0.0832272	0.0882833	0.0955978	0.0606198	0.160524	0.0626308	0.092778	0.0596206	0.0645994	0.0717707	0.108874	0.0715754	0.0488431	0.0723035	0.0916807	0.0704835	0.0750702	0.0762547	0.087384
L-valine	0.149602	0.182548	0.142152	0.200611	0.175033	0.111925	0.152012	0.19687	0.198309	0.153919	0.189531	0.24255	0.121992	0.200843	0.0705122	0.16276	0.256308	0.172055	0.219884	0.229046	0.230342	0.23497	0.220584	0.187682	0.23332	0.185485	0.216246	0.235506	0.246066
urea	3.3813	2.3108	3.00688	3.26612	3.39499	2.48687	2.3107	2.49185	2.1178	3.69049	3.72533	4.35957	2.45767	3.46617	2.32486	3.17308	4.1505	2.26839	2.88874	2.75516	4.24582	3.60735	2.58226	2.16763	2.62295	1.87579	2.47787	3.09689	3.26894
isoleucine	0.203735	0.234897	0.219067	0.28493	0.247364	0.15045	0.215676	0.252002	0.219269	0.215873	0.280646	0.311137	0.175932	0.294665	0.165664	0.22689	0.339574	0.256774	0.276686	0.270519	0.32295	0.281592	0.211391	0.244793	0.302286	0.25615	0.228921	0.284926	0.312659
proline	0.179389	0.209498	0.15697	0.299224	0.280523	0.185695	0.129553	0.170404	0.162618	0.21963	0.282582	0.332004	0.181336	0.259273	0.116906	0.278113	0.372551	0.274288	0.338568	0.329823	0.397715	0.348389	0.231623	0.344286	0.328608	0.258252	0.325326	0.356235	0.389032
Succinic acid	0.0246066	0.0228576	0.0382625	0.023304	0.0336428	0.0180931	0.028677	0.0286783	0.0247821	0.026684	0.0245932	0.0265219	0.0236414	0.0314986	0.0278835	0.019296	0.0239016	0.0197901	0.0282799	0.0183343	0.0253582	0.027646	0.0224723	0.0243212	0.0210296	0.0354045	0.0310727	0.0221711	0.0218354
Glyceric acid	0.0233631	0.0288418	0.0345173	0.0595128	0.0586255	0.0313688	0.0670414	0.0394238	0.0626427	0.0480317	0.0287848	0.0409847	0.029978	0.057447	0.0679406	0.0508671	0.0359233	0.0428619	0.0647774	0.0410854	0.0538066	0.0457012	0.0326516	0.0232223	0.0403887	0.0535318	0.0178539	0.0191072	0.0205179
Fumaric acid	0.0189903	0.0260367	0.0166932	0.00938673	0.0153994	0.00726309	0.000661151	0.0228297	0.0147198	0.0152321	0.00527514	0.011924	0.0142498	0.00601252	0.0131192	0.0182586	0.0141086	0.0112845	0.0248663	0.00919849	0.0164982	0.00834364	0.00981852	0.0184809	0.00871883	0.0120102	0.00455877	0.00319503	0.009923
serine	0.279953	0.348602	0.292458	0.301916	0.387272	0.235491	0.191365	0.310495	0.301791	0.232158	0.29722	0.301466	0.226461	0.316544	0.238482	0.299556	0.360221	0.279678	0.321701	0.291319	0.368488	0.333539	0.218306	0.33588	0.257235	0.242419	0.270628	0.321133	0.308682
threonine	0.424342	0.414721	0.386412	0.390131	0.456206	0.327559	0.274158	0.377448	0.303592	0.352337	0.327955	0.434009	0.419282	0.447459	0.331774	0.322958	0.514566	0.387465	0.440452	0.443461	0.484418	0.477261	0.328996	0.441379	0.427727	0.359991	0.445709	0.454783	0.479678
malic acid	0.0231205	0.0200459	0.0391342	0.0358213	0.0384585	0.0176608	0.0364398	0.0315818	0.00089671	0.0363311	0.0276303	0.0320051	0.0336912	0.0329782	0.0358391	0.0297652	0.0272581	0.0231476	0.0283767	0.023017	0.0131538	0.0322092	0.0264824	0.030078	0.024257	0.0419982	0.0207141	0.0313447	0.0203868
focal glutamate	0.587388	0.645893	0.540569	0.45719	0.596895	0.453152	0.510652	0.771866	0.698945	0.516652	0.710429	0.667518	0.547688	0.725116	0.536829	0.408389	0.581561	0.516028	0.569865	0.577422	0.000481867	0.636959	0.252594	0.659974	0.555167	0.449481	0.56396	0.696911	0.50696
4- hydroxyproline	0.0857627	0.108334	0.08388	0.0898498	0.128041	0.0938878	0.0600669	0.0655634	0.0938796	0.0810274	0.102837	0.127641	0.0943933	0.0976684	0.0704113	0.0948059	0.104555	0.0824943	0.0964815	0.0923013	0.108493	0.101766	0.0776911	0.0999524	0.0754659	0.0660161	0.0990649	0.113833	0.0934641
2,3,4hydroxybutyrate	0.0934394	0.0669785	0.0528876	0.0355429	0.0574873	0.0150697	0.0358217	0.0887359	0.0714043	0.0511296	0.0317419	0.0358667	0.0599219	0.0289811	0.0446629	0.046199	0.0556219	0.0355243	0.0550787	0.0448417	0.0628283	0.050389	0.0483234	0.047056	0.0333382	0.0217049	0.019125	0.0220707	0.0134082
creatinine enol	0.158538	0.143319	0.175576	0.116933	0.127985	0.135871	0.120475	0.230185	0.101985	0.15968	0.152332	0.12509	0.106325	0.169146	0.107106	0.0995724	0.0653476	0.105738	0.111299	0.0993849	0.127234	0.0889136	0.10318	0.113441	0.0837938	0.0898645	0.0786442	0.137935	0.110103
α-ketoglutaric acid	0.00933346	0.0147113	0.0138201	0.0138867	0.010392	0.00648189	0.0105486	0.0072708	0.0133829	0.0125053	0.0127249	0.0137507	0.0102962	0.009228	0.0105956	0.00616571	0.00973728	0.00986018	0.00839568	0.00845572	0.0141969	0.0118276	0.00741026	0.0105846	0.0064194	0.00650924	0.00425068	0.0120798	0.00718026
ornithine	0.0389646	0.0680336	0.0419646	0.0501074	0.0535468	0.0517669	0.0251533	0.0436239	0.070057	0.0485915	0.066188	0.059954	0.0263512	0.0589021	0.040121	0.0309423	0.0513475	0.0604092	0.0728921	0.040895	0.128011	0.087919	0.0644164	0.0939108	0.0503609	0.0400008	0.049074	0.0424485	0.050085
glutamate	0.0611531	0.0578639	0.12458	0.104104	0.137901	0.0609661	0.0926383	0.091434	0.0963192	0.0887266	0.0823208	0.12394	0.0624644	0.131824	0.122798	0.0779774	0.0765899	0.0847078	0.0993928	0.0734745	0.0876381	0.0700549	0.0556877	0.0891332	0.0666091	0.110192	0.0606355	0.0948437	0.0589193
phenylalanine	0.0763737	0.0669517	0.0812834	0.0780563	0.0875627	0.0710346	0.0664495	0.0977567	0.0744363	0.0774284	0.0823924	0.0860322	0.0575432	0.0900363	0.0639923	0.0710376	0.0836101	0.0715541	0.0927949	0.0836639	0.112542	0.0902722	0.0694112	0.0904408	0.0743466	0.0644452	0.078765	0.0909429	0.101786
asparticacid	0.0270298	0.026007	0.0301911	0.027787	0.0351532	0.0271044	0.0142764	0.0357016	0.0948793	0.0261758	0.0260902	0.0286922	0.0160065	0.0260735	0.0282151	0.0236228	0.0418126	0.0328676	0.0238287	0.0242965	0.0461119	0.0415432	0.0369871	0.0520791	0.027001	0.031563	0.0290894	0.0306639	0.0319778
adonitol	0.0470083	0.079809	0.0912996	0.112678	0.106964	0.055934	0.0747275	0.0728561	0.089326	0.0792176	0.0770583	0.09173	0.0549439	0.0918676	0.0718329	0.0725045	0.044061	0.0706318	0.0870055	0.047199	0.0592633	0.0552019	0.0383541	0.0442847	0.0513513	0.0962438	0.0377017	0.057659	0.0501533
lysine	0.067276	0.157046	0.0317132	0.0765345	0.0276174	0.0793566	0.0379714	0.0418353	0.116512	0.0577113	0.0529091	0.0410856	0.0363662	0.0786849	0.0318387	0.044516	0.0568551	0.079014	0.093273	0.0197335	0.146689	0.111527	0.0632348	0.129277	0.057254	0.019596	0.0334449	0.0163585	0.0519131
glutamine	0.0106569	0.0301002	0.0370568	0.0421922	0.0312485	0.022955	0.0286751	0.0176359	0.0407258	0.0144139	0.0253027	0.0357632	0.0152033	0.0262459	0.0354002	0.0438098	0.0226516	0.0312651	0.0210489	0.024448	0.0373814	0.070301	0.121091	0.0347126	0.0142376	0.0176618	0.0158878	0.0224245	0.0750065
citric acid	0.0417641	0.0544421	0.0529485	0.0823777	0.106904	0.0317618	0.0692358	0.0573316	0.110645	0.0579549	0.0814839	0.0735483	0.0481577	0.0546398	0.0975432	0.0594051	0.0705992	0.0684254	0.0308817	0.068559	0.0878809	0.101685	0.109082	0.0852013	0.0585153	0.0738912	0.0437463	0.071453	0.0663286
1,5- anhydroglucitol	0.123763	0.142745	0.0835958	0.157435	0.122232	0.115781	0.0840486	0.11816	0.160016	0.132835	0.135535	0.152964	0.113074	0.105933	0.125824	0.0978828	0.0926493	0.0894698	0.122072	0.13328	0.158607	0.227999	0.145207	0.151455	0.115254	0.0914611	0.108883	0.105746	0.132145
fructose I	0.0327478	0.0211915	0.0293551	0.0452851	0.0613062	0.054474	0.0249463	0.0317909	0.0674056	0.0432105	0.0581355	0.0396106	0.0451643	0.0545478	0.0349122	0.0402798	0.0406124	0.0405861	0.0499402	0.0453226	0.132553	0.111972	0.0558321	0.0432046	0.0303889	0.0262983	0.0361544	0.04857	0.0505625
galactose	0.17701	0.142868	0.12863	0.102741	0.128207	0.157498	0.0889639	0.170953	0.189891	0.098969	0.150865	0.102033	0.150524	0.157496	0.10674	0.064811	0.0941197	0.0488364	0.2081	0.0660461	0.13595	0.114246	0.126153	0.0685767	0.0549795	0.0404908	0.0990085	0.0905193	0.0813455
glucose i	7.20173	7.86509	4.30766	8.47936	6.81313	9.04891	3.89406	7.29639	6.28553	7.54221	10.3836	9.217	6.93182	7.11369	4.22326	6.22534	6.54731	4.99914	7.56535	8.52756	10.6273	9.05011	6.57056	7.79427	7.18784	5.45415	7.89877	7.0761	7.85988
L-tyrosine	0.0745253	0.0643998	0.0806959	0.0634264	0.107515	0.0841333	0.0520528	0.069554	0.09167	0.0920719	0.0981696	0.0665904	0.0582865	0.0631967	0.102186	0.0848174	0.0925225	0.089925	0.103465	0.0984324	0.15065	0.10461	0.0830403	0.112081	0.0601558	0.0619962	0.0900214	0.0836198	0.0783454
palmitic acid	0.450088	0.728701	0.479506	0.673525	0.79047	0.475045	0.41694	0.392538	0.701111	0.413021	0.593154	0.852885	0.454149	0.760431	0.472942	0.420053	0.396117	0.359156	0.530893	0.429389	0.640874	0.631193	0.495432	0.548546	0.379065	0.442692	0.387861	0.483462	0.476425
tryptophan	0.007999	0.007999	0.007999	0.0104811	0.00712483	0.011974	0.0111	0.00744888	0.0133868	0.007999	0.0193891	0.0105075	0.0104378	0.00843932	0.00970068	0.0080683	0.00554552	0.00480639	0.0103449	0.0195478	0.0249189	0.0117865	0.015599	0.0219521	0.00581639	0.0113215	0.0110027	0.0109168	0.0114814
inositol	0.112252	0.0979064	0.182024	0.130756	0.210104	0.116423	0.158829	0.171292	0.160973	0.162609	0.137432	0.18125	0.122173	0.181708	0.230162	0.12046	0.145434	0.119085	0.098631	0.140172	0.171775	0.148112	0.149154	0.131983	0.109704	0.125578	0.1246	0.158789	0.113911
margaric acid	0.010785	0.0139884	0.0101766	0.012242	0.0187079	0.0109521	0.015326	0.00785995	0.0113287	0.00814122	0.012542	0.017394	0.0137674	0.0189915	0.0113003	0.00928142	0.00618951	0.0092136	0.0151793	0.0106566	0.0131513	0.0100299	0.0114239	0.0126064	0.00681113	0.0146847	0.00936769	0.00921307	0.00980684
linoleic acid	0.293023	0.463171	0.309072	0.39748	0.610729	0.274573	0.286501	0.224032	0.411962	0.314267	0.402578	0.393128	0.358869	0.470241	0.350575	0.297094	0.208551	0.260035	0.298196	0.240794	0.387383	0.354777	0.313546	0.364408	0.221063	0.291753	0.221815	0.30895	0.323132
oleic acid	0.280816	0.435816	0.27296	0.420356	0.41862	0.228962	0.270824	0.233707	0.384959	0.25073	0.420544	0.486029	0.309189	0.485876	0.343007	0.295297	0.28064	0.239994	0.360763	0.292454	0.253987	0.290877	0.229843	0.300162	0.306136	0.286371	0.2096	0.331667	0.326611
stearic acid	0.289199	0.416412	0.241644	0.300428	0.386508	0.339749	0.270247	0.238833	0.363048	0.241546	0.278778	0.396821	0.257183	0.288171	0.201332	0.254998	0.216576	0.249187	0.226163	0.309259	0.451293	0.404717	0.315228	0.304496	0.238049	0.212168	0.243244	0.219592	0.277572
arachidonic acid	0.12981	0.147009	0.103681	0.0679135	0.119076	0.0822769	0.101518	0.0918315	0.132975	0.0964732	0.104471	0.125257	0.0783684	0.0870085	0.086497	0.0635211	0.0683294	0.0864931	0.0613334	0.0720454	0.112498	0.0916842	0.0886132	0.0686336	0.0472893	0.0522803	0.0668254	0.074822	0.0877603
cholesterol	0.582746	0.861758	0.343251	0.368492	0.348104	0.279891	0.319105	0.385005	0.29634	0.45877	0.559004	0.392245	0.267493	0.442301	0.216971	0.385979	0.514491	0.381593	0.369217	0.264237	0.37924	0.231988	0.254824	0.226607	0.352647	0.29469	0.420405	0.253018	0.322386
phosphoric acid	0.582241	0.840098	0.940044	0.954513	1.07547	0.538815	0.864128	0.956555	0.830445	0.738054	0.728461	0.907281	0.740305	1.27274	1.11345	0.746184	0.545951	0.777447	0.853257	0.615966	0.643854	0.694548	0.512201	0.63339	0.635018	0.762828	0.411532	0.885639	0.643593
